# Supplementary material for: Genome-wide identification and expression analysis of PERK genes in peanut and revelation of bidirectional immune regulatory function
Source: Front Plant Sci. 2026 Jan 20;16:1745895. doi: 10.3389/fpls.2025.1745895 (PMC12864506; doi:10.3389/fpls.2025.1745895)
Supplement: Supplementary file 1 [file Table1.xls]

## Sheet: Sheet1
Table S1 Structural characteristics of Arabidopsis PERK family.
Gene name	Gene ID	Domain	Extracellular	Transmembrane	Intracellular
AtPERK1	AT3G24550	Protein kinase-like (PK-like) (259-553aa)	1-143aa	144-162aa	163-652aa
AtPERK2	AT3G24400	Protein kinase-like (PK-like) (337-627aa)	1-230aa	231-249aa	250-717aa
AtPERK3	AT3G24540	Protein kinase-like (PK-like) (164-456aa)	1-128aa	129-145aa	146-479aa
AtPERK4	AT2G18470	Protein kinase-like (PK-like) (264-556aa)	1-151aa	152-172aa	173-633aa
AtPERK5	AT4G34440	Protein kinase-like (PK-like) (290-584aa)	1-188aa	189-209aa	210-670aa
AtPERK6	AT3G18810	Protein kinase-like (PK-like) (311-609aa)	1-186aa	187-205aa	206-700aa
AtPERK7	AT1G49270	Protein kinase-like (PK-like) (311-609aa)	1-174aa	175-195aa	196-699aa
AtPERK8	AT5G38560	Protein kinase-like (PK-like) (317-614aa)	1-238aa	239-259aa	260-681aa
AtPERK9	AT1G68690	Protein kinase-like (PK-like) (361-648aa)	1-280aa	281-301aa	302-708aa
AtPERK10	AT1G26150	Protein kinase-like (PK-like) (408-701aa)	1-328aa	329-349aa	350-762aa
AtPERK11	AT1G10620	Protein kinase-like (PK-like) (347-643aa)	1-263aa	264-279aa	280-718aa
AtPERK12	AT1G23540	Protein kinase-like (PK-like) (347-644aa)	1-246aa	247-267aa	268-720aa
AtPERK13	AT1G70460	Protein kinase-like (PK-like) (330-626aa)	1-238aa	239-256aa	257-710aa
AtPERK14	AT4G32710	Protein kinase-like (PK-like) (364-665aa)	1-284aa	285-302aa	303-731aa
AtPERK15	AT1G52290	Protein kinase-like (PK-like) (116-416aa)	1-62aa	63-82aa	83-509aa
The length of domains was analyzed using InterPro tools.
The length of transmembrane, extracellular, and intracellular was analyzed using DeepTMHMM tools.
