# Supplementary material for: Genome-wide identification and expression analysis of PERK genes in peanut and revelation of bidirectional immune regulatory function
Source: Front Plant Sci. 2026 Jan 20;16:1745895. doi: 10.3389/fpls.2025.1745895 (PMC12864506; doi:10.3389/fpls.2025.1745895)
Supplement: Supplementary file 2 [file Table2.xlsx]

## Sheet: Sheet1
Table S2 Primers used in this study.
Primers	Sequences 5’-3’
qPCR-ACT8-F	TGTGACAATGGTACTGGAATGG
qPCR-ACT8-R	TTGGATTGTGCTTCATCACC
qPCR-FRK1-F	CGGTCAGATTTCAACAGTTGTC
qPCR-FRK1-R	AATAGCAGGTTGGCCTGTAATC
