# Supplementary material for: Genome-wide identification and expression analysis of PERK genes in peanut and revelation of bidirectional immune regulatory function
Source: Front Plant Sci. 2026 Jan 20;16:1745895. doi: 10.3389/fpls.2025.1745895 (PMC12864506; doi:10.3389/fpls.2025.1745895)
Supplement: Supplementary file 3 [file Table3.xlsx]

## Sheet: Sheet1
Table S3 The detailed sequences of the ten putative motifs.
Motif	Motif Consensus
1	GEREFQAEVEIISRVHHRHLVSLVGYCIAEGQRLLVYEFVPNNTLEFHLH
2	DWPTRMKIALGAAKGLAYLHEDCHPRIIHRDIKAANILLDFNFEAKVADF
3	TNTHVSTRVMGTFGYLAPEYASSGKLTEKSDVFSFGVMLLELITGRKPVD
4	DFSDLVDPRLZNNYDKDEMTRMIACAAACVRHSAKKRPRMSQVVRALEGD
5	NSTFTYEELAAATDGFSDANLLGEGGFGYVYKGVLPBGKEVAVKQLKAGS
6	SGESSDYDSAQYSEDIRRFRRMAFGSQEY
7	LGDESLVEWARPLLARALETG
8	PPSSPPPSPPSPPPP
9	VVAIFCIFYRKKKKKRDQKGY
10	GLAKLTLD
